# Supplementary material for: Cross-Platform Microarray Meta-Analysis for the Mouse Jejunum Selects Novel Reference Genes with Highly Uniform Levels of Expression
Source: PLoS One. 2013 May 9;8(5):e63125. doi: 10.1371/journal.pone.0063125 (PMC3650031; doi:10.1371/journal.pone.0063125)
Supplement: Table S4 — Rank order lists of genes identified by meta-analyses restricted to the duodenum, the ileum or the small intestine. (XLSX) [file pone.0063125.s004.xlsx]

## Sheet: meta analysis 1
Table S4. Rank order lists of genes identified by meta-analyses restricted to the duodenum, the ileum or the small intestine.
Duodenum														Ileum														Small intestine
			Microarray types contributed to ranking															Microarray types contributed to ranking													Microarray types contributed to ranking
Gene	p > χ²	p > F	I	II	IIIa, b, c	IV	V	VI	VII	VIII	IX*			Gene	p > χ²	p > F	I	II	IIIa, b,c	IV	V	VI	VII	VIII	IX			Gene	p > χ²	p > F	I	II	IIIa, b, c	IV	V	VI	VII	VIII	IX*
C77681	0.9972	0.9971	x					x	x	x				B3gat1	0.9993	0.9993		x		x		x	x					V1rb7	0.0869	0.1048	x			x			x		x
Hesx1	0.9646	0.9634	x					x	x	x				Doc2b	0.5681	0.5728				x		x	x	x				Gm10055	0.075	0.0936	x			x			x
Lrrc6	0.9638	0.9626	x					x	x	x				Cryga	0.562	0.5669				x		x	x	x				Tmc2	0.0316	0.0441	x			x			x		x
Cd84	0.959	0.9576	x	x					x					C80360	0.5556	0.5608				x		x	x					BB031773	0.0144	0.0236		x					x
AA408251	0.9342	0.9326	x					x	x	x				Ngef	0.4238	0.4348				x		x	x	x				A930007I19Rik	0.0095	0.017		x					x
Tectb	0.9236	0.9219	x					x	x	x				Limk2	0.341	0.3558				x		x	x	x				Tex16	0.0064	0.012	x			x			x		x
Dmrt1	0.9133	0.9116	x					x	x	x				Gabrr1	0.2843	0.3015				x		x	x	x				1700123K08Rik	0.0017	0.0042	x			x			x		x
6332401O19Rik	0.9124	0.9105		x				x	x					Tekt2	0.1578	0.1785				x		x	x					Gm13999	0.0012	0.0032	x			x			x
Cryba1	0.9016	0.8999	x					x	x	x				Serpinb3a	0.154	0.1762						x	x	x				Asb18	0.0008	0.0023	x			x			x		x
Prl3c1	0.8986	0.8969	x					x	x	x				Cacna1g	0.1125	0.134		x		x		x	x					Slc5a7	0.0005	0.0015	x			x			x		x
Ambn	0.8891	0.8875	x					x	x	x				Fcho1	0.0952	0.1153				x		x	x	x				Abpb	0.0004	0.0012	x			x			x
Gabrr1	0.8868	0.8852	x					x	x	x				Col4a3	0.0735	0.0926				x		x	x					B230217O12Rik	0.0001	0.0007		x					x
Zfp57	0.8356	0.8348	x					x	x	x				Nkx2-9	0.0719	0.0908				x		x	x	x				LOC100044065;Odz1	0.0002	0.0007	x			x		x	x
Tyrp1	0.8275	0.8269	x					x	x	x				Top3b	0.0718	0.0907				x		x	x	x				1700074P13Rik	0.0002	0.0007	x			x		x	x	x	x
Fbxo16	0.819	0.8186	x	x					x					Prl6a1	0.0675	0.0861				x		x	x					Spt2	<.0001	0.0004	x			x		x	x	x	x
Ear4	0.808	0.8079	x					x	x	x				Syt6	0.0417	0.0577				x		x	x	x				Casr	<.0001	0.0002	x			x			x
Hdgfl1	0.7819	0.7827	x					x	x	x				Matn3	0.0341	0.049				x		x	x					Rxfp2	<.0001	0.0002	x			x			x
Tead1	0.7737	0.7748	x					x	x	x				Foxh1	0.0198	0.0315				x		x	x	x				1700003F17Rik	<.0001	0.0001		x	x				x
LOC666466;Obox1;Obox2	0.7723	0.7735	x					x	x	x				Ptpn5	0.0166	0.0275				x		x	x	x				Pcdhb13	<.0001	0.0001	x			x			x		x
Cldn1	0.7436	0.746	x					x	x	x				Hpgd	0.0137	0.0235				x		x	x	x				Hmx2	<.0001	0.0001	x			x			x
Slc4a8	0.724	0.7274	x					x	x	x				Timm8a2	0.0122	0.0215				x		x	x					Serp1	<.0001	<.0001	x			x		x	x
Csn1s2a	0.7198	0.7234	x					x	x	x				Msr1	0.0094	0.0175				x		x	x	x				Golm1	<.0001	<.0001	x			x		x	x
Adam2	0.7109	0.715	x					x	x	x				Bdnf	0.0064	0.0131				x		x	x	x				Ctbp1;LOC100045360	<.0001	<.0001	x			x		x	x
Nrgn	0.703	0.7074	x					x	x	x				Slco6c1	0.0059	0.0123				x		x	x	x				Hnrnph1	<.0001	<.0001	x			x		x	x
Aadat	0.6508	0.6583	x					x	x	x				LOC541456	0.0059	0.0123				x		x	x	x				1200003I10Rik;1200015M12Rik;1200016E24Rik;A130040M12Rik;E430024C06Rik	<.0001	<.0001	x			x			x
Timm8a2	0.6481	0.6559	x					x	x	x				Ccr3	0.0059	0.0122				x		x	x	x				Nt5c	<.0001	<.0001	x		x	x		x	x		x
Dspp	0.6297	0.6386	x					x	x	x				Gnaz	0.004	0.0116				x		x	x	x				LOC100046199;Ndufb5	<.0001	<.0001	x			x		x	x
Ncr1	0.6266	0.6358	x					x	x	x				4922502D21Rik	0.0054	0.0114				x		x	x	x				Sorcs1	<.0001	<.0001	x			x			x		x
Keg1	0.6175	0.6273	x					x	x	x				Gpr143	0.005	0.0109				x		x	x	x				Sectm1b	<.0001	<.0001	x			x		x	x
Slc17a1	0.6099	0.6202	x					x	x	x				Cst8	0.0049	0.0107				x		x	x					Sec16a	<.0001	<.0001	x			x		x	x
Pbsn	0.605	0.6157	x					x	x	x				C86187	0.0046	0.0101				x		x	x					Abhd4	<.0001	<.0001	x			x	x	x	x		x
Fgf2	0.5928	0.6043	x					x	x	x				2610019A05Rik	0.0032	0.0079		x		x		x	x	x				Dda1	<.0001	<.0001	x			x		x	x
Cdx4	0.5842	0.5963	x					x	x	x				Wfdc12	0.0031	0.0076				x		x	x					Pldn	<.0001	<.0001	x		x	x		x	x		x
Slc25a5	0.5832	0.5955	x	x					x					Tcirg1	0.0024	0.0062				x		x	x	x				Pgm1;Pgm2	<.0001	<.0001	x			x		x	x
Cacna2d3	0.5824	0.5946	x					x	x	x				Crabp2	0.0014	0.0042		x				x	x					Tmem179b	<.0001	<.0001	x			x		x	x
Zfp42	0.5725	0.5855	x					x	x	x				D13Ertd37e	0.0014	0.0042				x		x	x					Eps8;LOC632638	<.0001	<.0001	x			x		x	x
Tll1	0.5713	0.5844	x					x	x	x				LOC100044065;Odz1	0.0016	0.0042				x		x	x					Dolk	<.0001	<.0001	x			x		x	x
Gzmd	0.5684	0.5818	x					x	x	x				C77405	0.0007	0.0026				x		x	x					Cd24a;EG621324	<.0001	<.0001	x			x		x	x
Kcne1l	0.5567	0.5709	x					x	x	x				Bcl11a	0.0004	0.0022		x		x		x	x					Calm1;Calm2;Calm3	<.0001	<.0001	x			x		x	x
Itga4	0.5537	0.5681	x					x	x	x				Gm10228	0.0005	0.0021				x		x	x	x				LOC100044471;Sap30l	<.0001	<.0001	x			x		x	x
D9Ertd720e	0.5509	0.5656	x					x	x	x				Ifna4	0.0005	0.002				x		x	x	x				LOC674712;Ptdss1	<.0001	<.0001	x			x		x	x
Tcstv3	0.5346	0.5505	x					x	x	x				Creld1	0.0003	0.0019		x		x		x	x					Msra	<.0001	<.0001	x		x	x		x	x		x
2810013P06Rik	0.5099	0.5279		x				x	x					Gzme	0.0004	0.0016				x		x	x					Cisd1	<.0001	<.0001	x			x		x	x
Scrg1	0.4884	0.5082	x					x	x	x				Npn2	0.0004	0.0016				x		x	x					LOC100047896;Zfand5	<.0001	<.0001	x			x		x	x
AA536748	0.4879	0.5077	x					x	x	x				LOC100044533;Zic1	0.0004	0.0016				x		x	x					AA517864	<.0001	<.0001	x			x		x	x	x
C78532	0.4841	0.5043	x					x	x	x				Tktl1	0.0002	0.0012				x		x	x	x				Epha5	<.0001	<.0001	x			x		x	x	x	x
AF067063	0.4503	0.4734	x					x	x	x				Lcn5	0.0002	0.001				x		x	x					Puf60	<.0001	<.0001	x			x		x	x
Esx1	0.4454	0.4689	x					x	x	x				Apom	0.0002	0.0009				x		x	x	x				Eif3g	<.0001	<.0001	x			x		x	x
Drd3	0.4083	0.4351	x					x	x	x				Mt4	0.0002	0.0009				x		x	x	x				Pde10a	<.0001	<.0001	x			x		x	x		x
Ccr3	0.4033	0.4305	x					x	x	x				Samm50	0.0001	0.0008				x		x	x	x				BC002163;Ndufs5	<.0001	<.0001	x			x		x	x
Spt2	0.3941	0.4222	x					x	x	x				Pde1c	<.0001	0.0006				x		x	x					9530053A07Rik;Fcgbp	<.0001	<.0001	x			x		x	x
Dlx6	0.3889	0.4174	x					x	x	x				Gm9880;Gpr31c;LOC100048768;Tcp10a;Tcp10b;Tcp10c	<.0001	0.0006				x		x	x					Eif3j	<.0001	<.0001	x			x		x	x
Crct1	0.3814	0.4105	x					x	x	x				Pkib	<.0001	0.0006				x		x	x	x				Hnrnpm	<.0001	<.0001	x			x		x	x
F13b	0.3469	0.3791	x					x	x	x				C77144	<.0001	0.0006				x		x	x	x				Uba2	<.0001	<.0001	x			x		x	x
E230006M18Rik	0.3443	0.3767	x					x	x	x				Ptpre	<.0001	0.0005				x		x	x	x				Llgl2;LOC100047332	<.0001	<.0001	x			x		x	x
Slc9a6	0.3408	0.3735		x				x	x					Gng3	<.0001	0.0005				x		x	x	x				Creb3l2	<.0001	<.0001	x			x		x	x
Svs4	0.3303	0.3639	x					x	x	x				Akt1;LOC100047666	<.0001	0.0004				x		x	x					1700018F24Rik	<.0001	<.0001	x		x	x			x		x
Nr0b1	0.3207	0.3551	x					x	x	x				Jmjd1b	<.0001	0.0003				x		x	x	x				Cnga1	<.0001	<.0001	x			x		x	x	x	x
Crisp3	0.3171	0.3518	x					x	x	x				Muc10	<.0001	0.0003				x		x	x	x				Fsip1;LOC640450	<.0001	<.0001	x			x			x
Gbx2	0.3043	0.3401	x					x	x	x				Aqp9	<.0001	0.0003				x		x	x	x				Fbl;LOC100044829	<.0001	<.0001	x			x		x	x
Lhx5	0.291	0.328	x					x	x	x				AI324046	<.0001	0.0003				x		x	x	x				LOC100047651;Zfpm1	<.0001	<.0001	x			x		x	x
D1Ertd164e	0.2871	0.3244	x					x	x	x				Trim61	<.0001	0.0002						x	x					Tuba1a	<.0001	<.0001	x			x		x	x	x
Obp1a	0.2828	0.3204	x					x	x	x				BC053393	<.0001	0.0002				x		x	x					Vil1	<.0001	<.0001	x			x	x	x	x	x
Lcn3	0.2773	0.3153	x					x	x	x				C730007P19Rik	<.0001	0.0002				x		x	x					2310036O22Rik	<.0001	<.0001	x			x		x	x	x
AA672641	0.2703	0.3089	x					x	x	x				AA517864	<.0001	0.0001						x	x					Acy1	<.0001	<.0001	x			x		x	x		x
Erbb4	0.2697	0.3084	x					x	x	x				Myh2	<.0001	0.0001				x		x	x					Tnfsf14	<.0001	<.0001	x			x			x		x
1500005I02Rik	0.2655	0.3045	x					x	x	x				Gdf5	<.0001	0.0001				x		x	x	x				Cyb5	<.0001	<.0001	x		x	x	x	x	x	x	x
Omt2b	0.2633	0.3025	x					x	x	x				Gm6790;LOC632454;Gm14456;Tpt1	<.0001	<.0001				x		x	x					BC003885;Gm6457	<.0001	<.0001	x			x		x	x
Zfp2	0.2591	0.2986	x					x	x	x				Hspa5	<.0001	<.0001				x		x	x	x				Chmp1a	<.0001	<.0001	x			x		x	x
Grm8	0.2578	0.2974	x					x	x	x				Epn1	<.0001	<.0001				x		x	x	x				Prokr1	<.0001	<.0001	x			x			x
Tsx	0.2449	0.2854	x					x	x	x				Cd74	<.0001	<.0001				x		x	x	x				Uts2	<.0001	<.0001	x			x			x		x
Crabp1	0.2427	0.2834	x					x	x	x				Serp1	<.0001	<.0001				x		x	x					Mpnd	<.0001	<.0001	x			x		x	x
Tmem40	0.2409	0.2818	x					x	x	x				Vps37c	<.0001	<.0001				x		x	x	x				Gm9880;Gpr31c;LOC100048768;Tcp10a;Tcp10b;Tcp10c	<.0001	<.0001	x			x		x	x
Lamc3	0.235	0.2798	x	x				x	x					Slc7a7	<.0001	<.0001		x		x		x	x	x				Slc26a6	<.0001	<.0001	x			x		x	x		x
Prl7a2	0.2329	0.2743	x					x	x	x				Sult1b1	<.0001	<.0001				x		x	x	x				LOC100046255;Msx2	<.0001	<.0001	x			x		x	x
Il28ra	0.2264	0.2682		x				x	x					Aup1	<.0001	<.0001				x		x	x	x				Hs6st3	<.0001	<.0001	x			x			x		x
Htr1a	0.2256	0.2675	x					x	x	x				Tuba1a	<.0001	<.0001				x		x	x	x				LOC100046168;Ndfip1	<.0001	<.0001	x			x		x	x
S100a9	0.2218	0.2639	x					x	x	x				Nsbp1	<.0001	<.0001				x		x	x	x				Ywhah	<.0001	<.0001	x		x	x		x	x	x	x
Bnc1	0.2138	0.2564	x					x	x	x				Ube2b	<.0001	<.0001				x		x	x	x				Mcoln1	<.0001	<.0001	x			x		x	x		x
Sell	0.1975	0.2554	x	x				x	x	x				Dctn3	<.0001	<.0001				x		x	x	x				H3f3a;H3f3b;LOC100045490	<.0001	<.0001	x			x		x	x
Ofa	0.2076	0.2507	x					x	x	x				Fbxo38	<.0001	<.0001				x		x	x	x				Commd7;LOC674161	<.0001	<.0001	x			x		x	x
D13Ertd37e	0.2064	0.2495	x					x	x	x				Myh9	<.0001	<.0001		x		x		x	x	x				Onecut3	<.0001	<.0001	x			x			x		x
Tyr	0.2043	0.2475	x					x	x	x				Esrra	<.0001	<.0001				x		x	x	x				Mrps35	<.0001	<.0001	x		x	x		x	x		x
1700012H17Rik	0.1967	0.2432		x				x	x					Ars2	<.0001	<.0001		x		x		x	x	x				2310061I04Rik	<.0001	<.0001	x		x	x		x	x	x
Gnat1	0.1981	0.2417	x					x	x	x				Tbrg1	<.0001	<.0001				x		x	x	x				Emg1	<.0001	<.0001	x			x		x	x	x
Cnr2	0.1864	0.2306	x					x	x	x				2210419D22Rik	<.0001	<.0001				x		x	x	x				Chchd10	<.0001	<.0001	x			x		x	x
Myh2	0.1852	0.2295	x					x	x	x				Pkm2	<.0001	<.0001				x		x	x	x				Tprgl	<.0001	<.0001	x			x		x	x
Hdc	0.1688	0.2255	x	x				x	x	x				Necap2	<.0001	<.0001				x		x	x	x				Slc7a7	<.0001	<.0001	x	x	x	x	x	x	x	x	x
Map3k6	0.1804	0.2248	x					x	x	x				Prkcsh	<.0001	<.0001		x		x		x	x	x				Mog	<.0001	<.0001	x			x			x	x	x
Rassf3	0.174	0.2226	x	x				x	x					Pkp4	<.0001	<.0001				x		x	x	x				Atp6v0c;Atp6v0c-ps2	<.0001	<.0001	x			x		x	x
D2Ertd239e	0.1775	0.2221	x					x	x	x				Diap1	<.0001	<.0001				x		x	x	x				Prkcsh	<.0001	<.0001	x	x	x	x	x	x	x	x	x
Has1	0.1773	0.2219	x					x	x	x				AA409316	<.0001	<.0001				x		x	x	x				Krt15	<.0001	<.0001	x			x		x	x	x
Cyp19a1	0.1752	0.2199	x					x	x	x				Pcnx	<.0001	<.0001		x		x		x	x					Folh1	<.0001	<.0001	x		x	x		x	x	x	x
C76332	0.16	0.2053	x					x	x	x				Usf2	<.0001	<.0001		x		x		x	x	x				Bard1	<.0001	<.0001	x			x		x	x	x	x
Zfp354c	0.1537	0.2022	x	x					x					Atp6v0a2	<.0001	<.0001				x		x	x	x				Dazap2	<.0001	<.0001	x	x	x	x	x	x	x	x	x
Hrg	0.1522	0.1977	x					x	x	x				Eif6	<.0001	<.0001				x		x	x					Hnrnpul2	<.0001	<.0001	x			x		x	x
Gcm1	0.1519	0.1974	x					x	x	x				Rplp0	<.0001	<.0001				x		x	x					Zfp36	<.0001	<.0001	x	x		x	x	x	x	x	x
Ccna1	0.1481	0.1937	x					x	x	x				Gtpbp2	<.0001	<.0001				x		x	x	x				Coro1b	<.0001	<.0001	x		x	x	x	x	x	x	x
Rptn	0.1473	0.1929	x					x	x	x				Abcc3	<.0001	<.0001				x		x	x	x				Axin1;LOC100047927	<.0001	<.0001	x			x		x	x
Kcnj12	0.1438	0.1894	x					x	x	x				Sepx1	<.0001	<.0001				x		x	x	x				Armet	<.0001	<.0001	x		x	x		x	x	x	x
Microarray types: I, Mouse Genome 430 2.0A Array (Affymetrix); II, IncyteMouseGEM1 (non commercial); IIIa, 20K Riken cDNA array; IIIb, Spotted Riken cDNA array 20-40K; IIIc, Spotted Riken cDNA array 40-60K; IV, Mouse Genome 430A Array (Affymetrix); V, NTU_CGM_MCF Mouse 6.1k Microarray (non-commercial); VI, MG-U74A,B,C (Affymetrix); VII, Mouse Genome 430 2.0 Array (Affymetrix); VIII, MG-U74Av2 (Af…
microarray types in grey: no contribution to the top 100 gene list
*, this work
χ²: probability of Chi squared test, F: probability of F test statistics
