# Supplementary material for: Cross-Platform Microarray Meta-Analysis for the Mouse Jejunum Selects Novel Reference Genes with Highly Uniform Levels of Expression
Source: PLoS One. 2013 May 9;8(5):e63125. doi: 10.1371/journal.pone.0063125 (PMC3650031; doi:10.1371/journal.pone.0063125)
Supplement: Table S5 — Microarray types contributed to the ranking of the top 100 RGs of jejunum-restricted meta-analysis II. (XLSX) [file pone.0063125.s005.xlsx]

## Sheet: meta analysis 2
Table S5. Microarray types contributed to the ranking of the top 100 RGs of jejunum-restricted meta-analysis II.
Rank in meta analysis	Gene	p	I	II	IIIa, b, c	IV	V	VI	VII	VIII	IX*
1	St6galnac1	0.944				x		x	x	x
2	Usmg2	0.682				x			x
3	BC147527a1	0.568				x		x	x	x
4	AI594671a2	0.535				x		x	x	x
5	Aldoa	0.473				x			x
6	AA517545	0.412				x		x	x	x
7	Gm14743b	0.285				x			x
8	BC053393	0.215				x		x	x	x
9	Ear3	0.187				x			x
10	Tll1	0.146				x		x	x	x
11	Klra22	0.131				x			x
12	LOC382006	0.127				x			x
13	Sucnr1	0.127				x			x
14	Speer4a	0.122				x			x
15	Cylc1	0.119				x			x
16	LOC541456	0.0746				x		x	x	x
17	Hormad1	0.0609				x			x
18	AB056442	0.0557				x			x
19	2010005H15Rik	0.05				x			x
20	Omt2b	0.0458				x		x	x	x
21	Clec4b1	0.0419				x			x
22	Nhsl2	0.0316				x		x	x	x
23	Cyp3a41	0.0315				x			x
24	Cinp	0.0273		x				x	x	x	x
25	Klra16	0.0259				x			x
26	Nlrp4c	0.0245				x			x
27	AW011956	0.0239				x		x	x	x
28	Ccdc103	0.0227				x			x
29	Tmprss11d	0.0223				x		x	x
30	Ccl20	0.0194				x			x
31	Fabp6	0.0186				x		x	x	x	x
32	Gm1549	0.0177				x			x
33	Pwcr1	0.0175				x			x
34	Nmnat1	0.0174				x		x	x
35	Scube1	0.0144				x		x	x		x
36	C78532	0.0141				x		x	x	x
37	Timm8a2	0.0118				x		x	x	x
38	Dcpp1	0.0105				x		x	x	x
39	LOC493582	0.00938				x			x
40	C79130	0.00775				x			x
41	Ren1;Ren2	0.00773				x		x
42	V1rd2	0.00745				x			x
43	LOC673503	0.00738				x			x
44	Zfp264	0.00729				x			x
45	BC022960	0.00724				x			x
46	D7Bwg0826e	0.00707				x		x	x	x
47	Slco6c1	0.00693				x		x	x	x
48	C79246	0.00688				x		x	x	x
49	Stx19	0.00685				x			x
50	Moxd2	0.00683				x		x	x	x
51	Epyc	0.00678				x		x	x	x
52	Hal;LOC638196	0.00676				x		x
53	4933429H19Rik	0.00645				x			x
54	C80719	0.0057				x		x	x	x
55	LOC666466;Obox1;Obox2	0.00552				x		x
56	Pacrg	0.00525				x		x	x	x
57	Flg;LOC620355;LOC675741	0.00517				x		x
58	Dmrtb1	0.00465				x		x	x	x
59	Klrc2	0.00455				x			x
60	Raet1a;Raet1b;Raet1c;Raet1d;Raet1e	0.00441				x		x
61	C76554	0.00438				x		x	x	x
62	AA672641	0.00423				x		x	x	x
63	V1ra1	0.00382				x		x	x	x
64	Scn1a	0.00343				x		x	x	x
65	E130112N10Rik	0.00339				x			x
66	Ccdc70	0.00294				x		x	x
67	C77815	0.0029				x		x	x	x
68	Gm10055	0.00287				x			x
69	Clec2g	0.0026				x		x	x
70	Enpp3	0.00256				x		x	x
71	Olah	0.00228				x		x	x
72	EG667653	0.00217				x		x	x	x
73	Crocc	0.00209				x		x	x
74	Hrnr	0.002				x		x	x
75	Prss35	0.002				x		x	x
76	Uchl4	0.00198				x			x
77	AF067063	0.00191				x		x	x	x
78	Cyp2b10	0.00181				x		x	x	x	x
79	Cdh10	0.00174				x		x	x	x
80	EG214403	0.00171				x		x	x	x
81	Lct	0.00166				x		x	x	x
82	LOC640072;LOC677194	0.00162				x		x
83	Zfy2	0.00162				x		x	x	x
84	Cfhr1	0.00161				x		x	x	x
85	Krtap3-3	0.00144				x		x	x
86	C530030P08Rik	0.00144				x		x	x	x
87	Suox	0.00144		x		x		x	x		x
88	V2r3	0.00138				x			x
89	Cst11	0.00138				x			x
90	Tctex1d1	0.00132				x		x	x
91	Egfbp2	0.00132				x		x	x	x
92	AA517858	0.00129				x		x	x	x
93	C76332	0.00127				x		x	x	x
94	C81600	0.00127				x			x
95	C730007P19Rik	0.00126				x		x	x	x
96	C80360	0.00122				x		x	x	x
97	C80993	0.00121				x		x	x	x
98	BC013491	0.00109				x			x
99	Calr4	0.00108				x		x	x	x
100	Ccl5	0.00105				x		x	x	x	x
Microarray types: I, Mouse Genome 430 2.0A Array (Affymetrix); II, IncyteMouseGEM1 (non commercial); IIIa, 20K Riken cDNA array; IIIb, Spotted Riken cDNA array 20-40K; IIIc, Spotted Riken cDNA array 40-60K; IV, Mouse Genome 430A Array (Affymetrix); V, NTU_CGM_MCF Mouse 6.1k Microarray (non-commercial); VI, MG-U74A,B,C (Affymetrix); VII, Mouse Genome 430 2.0 Array (Affymetrix); VIII, MG-U74Av2 (Af…
microarray types in grey: no contribution to the top 100 gene list
*, microarray data provided by this work
Of the genes tested by RT-qPCR (gene symbols in bold letters) some were undetectable (gene symbols given in red) or detectable near the limit of quantification (genes in grey letters)
numbers in bold: probabilities of significance (p) exceeding the threshold of 0.05
a1failed amplification with primer pairs: GCTCCTGAAAACCTCTTGCATC and CCAGTCAGGAGAAATCCGAGTG (exons 1 and 2), CAGCCGCAGAATCAATCTCA and TTCACCTTTTGATGGTGTCTCTTG (exons 2 and 3), GCCACCCAGAACTGTTTGGA and CTGCGAAGACACAACTGCCT (3' untranslated region)
a2failed amplification with primers: CCTCATTCACAAGCAATTAGGTTG and AATGTTGACAATAACAGCTTGTACCTGA
blate cycle amplification with primers: GACGAGTGGTCCCCTGGAG and TGCTTATACCCAGTGACTGTGGTC
