# Supplementary material for: Cross-Platform Microarray Meta-Analysis for the Mouse Jejunum Selects Novel Reference Genes with Highly Uniform Levels of Expression
Source: PLoS One. 2013 May 9;8(5):e63125. doi: 10.1371/journal.pone.0063125 (PMC3650031; doi:10.1371/journal.pone.0063125)
Supplement: Table S7 — Expression stability analysis performed with RefFinder. (XLSX) [file pone.0063125.s007.xlsx]

## Sheet: Tabelle1
Table S7 Expression stability analysis performed with RefFinder.
Ranking Order (Better--Good--Average)
Method	1	2	3	4	5	6	7	8	9	10	11	12	13	14	15	16	17	18	19	20	21	22	23	24	25	26	27	28	29	30	31	32	33	34	35	36	37	38
Delta CT	Set8	Set7	Set3	Oaz1	Plekha7	Ube2v1	Tspan15	B1_element	Hprt	Zfyve19	Atp6v0d1	Zfp598	Rps29	Set6	Hjurp	Set1	Set5	Fbln1	Rpl4	Tmem14c	Set4	AI314976	Gag@	Gsr	Hadhb	Slc52a3	B3gnt3	Set2	B2_element	Tom1	Aldoa	Zfx	D15Ertd30e	Pcdha@/Pcdhc@	Cxx1b	St6galnac	Usmg2	Fcer2a
BestKeeper	Set7	Oaz1	Plekha7	Set3	B1_element	Set8	Ube2v1	Set6	Tspan15	Set1	Zfyve19	Zfp598	Atp6v0d1	Hprt	Set4	Fbln1	Hjurp	Rps29	AI314976	Tmem14c	Rpl4	Hadhb	Gsr	Gag@	Set5	Slc52a3	Set2	B3gnt3	B2_element	Tom1	Aldoa	Zfx	D15Ertd30e	Pcdha@/Pcdhc@	Cxx1b	St6galnac	Usmg2	Fcer2a
Normfinder	Set5	Set8	Atp6v0d1	Plekha7	Set7	Hjurp	Rps29	Oaz1	Set3	Ube2v1	Rpl4	Hprt	Zfyve19	Tspan15	B1_element	Zfp598	Tmem14c	Fbln1	AI314976	Gag@	Gsr	Slc52a3	Hadhb	Set4	Set6	Set1	B3gnt3	B2_element	Set2	Tom1	Aldoa	Zfx	D15Ertd30e	Pcdha@/Pcdhc@	Cxx1b	St6galnac	Usmg2	Fcer2a
Genorm	Set7 | Oaz1		Set3	Plekha7	Set6	Set1	Ube2v1	Set8	B1_element	Tspan15	Hprt	Zfyve19	Atp6v0d1	Zfp598	Rps29	Hjurp	Fbln1	Rpl4	Set4	Tmem14c	AI314976	Set5	Gag@	Gsr	Hadhb	Set2	Slc52a3	B3gnt3	B2_element	Tom1	Aldoa	Zfx	D15Ertd30e	Pcdha@/Pcdhc@	Cxx1b	St6galnac	Usmg2	Fcer2a
Recommended comprehensive ranking	Set7	Oaz1	Set8	Plekha7	Set3	Ube2v1	B1_element	Atp6v0d1	Tspan15	Set5	Set6	Hprt	Zfyve19	Hjurp	Rps29	Set1	Zfp598	Rpl4	Fbln1	Tmem14c	Set4	AI314976	Gag@	Gsr	Hadhb	Slc52a3	Set2	B3gnt3	B2_element	Tom1	Aldoa	Zfx	D15Ertd30e	Pcdha@/Pcdhc@	Cxx1b	St6galnac	Usmg2	Fcer2a
	Genes	Geomean of ranking values
Set7 (Plekha7, Oaz1)		1.78
Oaz1		2.83
Set8 (Plekha7, Oaz1, Zfx, Ube2v1, Tspan15)		3.13
Plekha7		3.94
Set3 (Oaz1, Hprt, B1_element)		4.24
Ube2v1		7.36
B1_element		8.57
Atp6v0d1		8.64
Tspan15		9.69
Set5 (Plekha7, Oaz1, Zfx)		9.83
Set6 (Plekha7, Oaz1, Zfx, Ube2v1, Tom1)		10.88
Hprt		11.36
Zfyve19		11.45
Hjurp		12.51
Rps29		12.52
Set1 (Plekha7, Zfx, Ube2v1)		12.57
Zfp598		13.4
Rpl4		16.77
Fbln1		17.23
Tmem14c		19.2
Set4 (Oaz1, Hprt, B1_element, B2_element, Rps29, Rpl4)		19.47
AI314976		20.21
Gag@		22.45
Gsr		22.97
Hadhb		23.71
Slc52a3		25.17
Set2 (Plekha7, Zfx, Ube2v1, Tom1)		27.48
B3gnt3		27.5
B2_element		28.75
Tom1		30
Aldoa		31
Zfx		32
D15Ertd30e		33
Pcdha@/Pcdhc@		34
Cxx1b		35
St6galnac		36
Usmg2		37
Fcer2a		38
In case of a gene set the geometric mean of the individual Cq values of the combined genes was used.
Gene symbol in brown: tRG, green: uRG, grey: rRG, black: mRG (this work).
